# Supplementary material for: A Review of Transcriptomics and Metabolomics in Plant Quality and Environmental Response: From Bibliometric Analysis to Science Mapping and Future Trends
Source: Metabolites. 2024 May 8;14(5):272. doi: 10.3390/metabo14050272 (PMC11123105; doi:10.3390/metabo14050272)
Supplement: Supplementary file 1 [file metabolites-14-00272-s001.zip]

Archive with 2 entries (2 files):
- 24.04.10-Supplementary figures.pdf
- 24.04.10-Supplementary tables.pdf
